# Supplementary material for: A SPLICS reporter reveals α-synuclein regulation of lysosome-mitochondria contacts which affects TFEB nuclear translocation
Source: Nat Commun. 2024 Feb 19;15:1516. doi: 10.1038/s41467-024-46007-2 (PMC10876553; doi:10.1038/s41467-024-46007-2)
Supplement: Supplementary file 4 — Source Data [file 41467_2024_46007_MOESM4_ESM.xlsx]

## Sheet: Figure 1d
SPLICSS	SPLICSL
22.5	40
29	64.5
36	80
36.5	82
44	84.5
45	87.5
47.5	89
50.5	89.5
53.5	89.5
54	89.5
56	92
58	100.5
60	101.5
60.5	112
62.5	115.5
66.5	116.25
66.5	116.25
66.5	126
67.5	131
69	149
72	156.5
74
76	96
78.5	101
79.5	101.5
85	109.5
85.5	114
90.5
91.5
92
95
96	39.5
98	44
113.5	68
116	79.5
125.5	81
142	81.5
	84
	92.5
	108.5

## Sheet: Figure 1g
SPLICSS	SPLICSL
1.3592	1.02429
1.19518	1.04137
0.691822	1.10585
1.10922	0.767741

## Sheet: Figure 1h
SPLICSS	SPLICSL
1.06273	1.18908
0.64507	0.872135
0.982834	1.00643

## Sheet: Figure 2d
CTRL	Rab7A WT	Rab7A Q67L	Rab7A T22N	TBC1D15 WT	TBC1D15 D397A
31	26	16	10.5	20.5	38.5
33	31	28.5	15.5	25.5	46.5
36	37	50.25	18	26.5	57
36.5	40.5	53.5	21.5	33.5	59.5
38	49.5	56	26	35.5	61
44	56.5	57	33.5	35.5	61.5
45	58	68	36	37	65.5
47.5	68	74.5	38	39	65.5
50.5	69	79.5	40	41.5	66
53.5	71	86.5	40.5	42.5	74
54	71.5	88	41.5	42.5	74.5
54.5	72	88.5	43.5	47	74.5
55.5	72	89	45.5	47	80.5
56	72.5	90.25	46	48	83.5
58	73.5	90.25	46	48.5	90.5
58	77.5	90.25	46.5	49	90.5
60	79	90.25	53	51	90.5
60	79	94	58.5	54	91.5
60	79	110	59.5	59	93
60.5	83.5	111.5	65	66	95
62.5	85.5	113	65	67.5	95.5
62.5	89.5	132	70.5	68.5	96
66.5	90	135.5	71	69.5	104.5
66.5	90	137.5	71	82.5	106
66.5	96	137.5	76.5	87	108.5
67	96.5	142.5	83.5	87	115
67.5	99	146.5	86	87	117
67.5	101	150.5	86.5	88	117.5
69	102	154	98.5	97	121
72	103	164.5	105	99.5	125
74	107	174.5	111	110	129
74	110	179	120	142.5	139
76	115.5	190.5	140	150	142.5
78	134.5	192	148		158
78.5	138	211	158		166
78.5	147.5	216	185		166
79.5	148	216.5	199		218.5
83	154.5	259			238.5
85	159.5	265
85.5	167.5
88.5	173
89	173.5
90.5	177.5
90.5
91.5
92
95
96
98
99
104.5
110
113
113.5
115
116
125.5
134.5
142
151

## Sheet: Figure 2e
CTRL	Rab7A WT	Rab7A Q67L	Rab7A T22N	TBC1D15 WT	TBC1D15 D397A
40	25.5	47	16.5	45	43.5
42.5	50.5	53.5	29	45.5	45
44	62	55	33.5	50	45.5
48	64	56.5	34	50.5	47.5
52	67	76	42	50.5	48.5
63.5	69.5	77	43.5	52.5	53
64.5	74	79	46.5	53	53
68	77	80	53	55	56
76.5	87	82	54	56	60
79.5	91.5	85	56	58	65
80	91.5	85.5	59.5	61	73.5
81	92	86	60	62	76.5
81.5	99	87.5	60	63.5	95
82	102	96	61.5	65.5	97
84	105.5	100	62	65.5	107
84.5	111.5	100	64.5	69	110
84.5	112	103	66	70	110.5
87	117	105	68	73.5	111.5
87	119	106.5	69	85.5	115
87.5	122	109.5	70.5	87.5	116.5
89	127.5	111.5	72.5	91	120
89.5	132	112	79	98	120
89.5	132.5	122.5	84.5	98.5	125
89.5	133.5	134.5	85	99	130.5
92	136	141.5	88	100.5	132.5
92.5	138.5	145.5	88	102	132.5
96	142.5	156	99	102.5	133
98	144	161.5	110.5	106.5	135.5
100.5	172.5	168.5	111.5	109.5	137.5
101	175	184	123.5	112	141.5
101.5		190.5	126.5	113.5	142.5
101.5			134	117.5	148
108.5			148.5	125	149
109.5			151	130	156
112				140	189
114					195.5
115.5					197
115.5
116
116.25
116.25
117
118.5
121
124
126
131
141.5
144
149
153
156.5

## Sheet: Figure 2f
SCR	#SiRNA 1 RAB7A	#SiRNA 2 RAB7A	#SiRNA 1 TBC1D15	#SiRNA 2 TBC1D15
18.5	18.5	22	22	57.5
19.5	22	29.5	35.5	58
30.5	29	39.5	64.5	58
41	29.5	45.5	65	60
42.5	32.5	46.5	66.5	61.5
44	36	47	71.5	62
47.5	38	48	72.5	63
48	38.5	50	78.5	66
51	40	51	85.5	66.5
51.5	53	51.5	88.5	70.5
55.5	58.5	64.5	92	74
57.5	64.5	66.5	93	79
58	65.5	67	94	79
60.5	69	69	98	82.5
62	72	70	100	89.5
65.5	72.5	70	100	97
67	76	71.5	107	99
69	77	78.5	110	99.5
69	82.5	79.5	112.5	103
69	92.5	81.5	113	103.5
69.5	100.5	87.5	114.5	103.5
72	107.5	92	117.5	105.5
77.5	108.5	96	118.5	106.5
80.5	112	97.5	120.5	110.5
81.5	114	103	127	110.5
82	114.5	106.5	135	111
88	119.5	107	137.5	114.5
98.5	122	124.5	142.5	117.5
99	124.5	130	144	119.5
100.5	133.5	133.5	145.5	123
101.5	139.5	150	155	128
107	193.5	164.5	181	130.5
114.5	208		202.5	140
115			236.5	149.5
125.5				153.5
129.5				179.5
133.5				244.5
141
166.5
168

## Sheet: Figure 2g
SCR	#SiRNA 1 RAB7A	#SiRNA 2 RAB7A	#SiRNA 1 TBC1D15	#SiRNA 2 TBC1D15
35.5	41.5	26.5	16.5	13
41	42	31	31.5	27.5
42.5	44	43	33	32
49.5	46.5	43.5	35	33.5
50	46.5	48.5	39.5	40
51	51	51.5	42	42.5
55.5	51.5	53	44.5	50
56	54	62.5	45.5	52.5
57.5	54.5	63	48	55.5
62	59	65.5	53	66
65.5	60.5	66.5	56.5	73.5
69	63.5	67.5	57.5	76
71.5	65	72	64	76.5
72.5	68	74	72	81.5
77.5	69	78	72	93.5
77.5	69.5	80	79	94.5
80.5	70	81.5	88	96
81.5	70.5	88	91.5	104
84	71	89	101	104
92.5	72	109	102.5	106.5
94.5	77.5	118.5	103.5	107.5
95.5	83.5	130.5	105	117
96.5	83.5	134.5	106.5	127
99	85.5	140.25	108	129
99.5	89	140.25	113	129
100.5	92.5	145.5	115.5	129.5
110	97	146.5	121.5	132
112	103	148.5	124	145.5
114.5	103		131.5	163
116	113		137	168
118.5	114		147	173
123.5	115		151.5	183
125.5	127.5		163.5	208
129.5	141		165	217.5
133.5	143		168.5
141	149.5		194
144.5	154.5		199
156.5
158
161
162
166.5
168
187.5
205
210.5
233

## Sheet: Figure 3b
CTRL	CCCP	Oligo/AA	HBSS	Rapamycin
37.5	147.5	133.5	29.5	130.5
137	128	130.5	45	63
163.5	68	90.5	133	205.5
100.5	61	80.5	14	220.5
93.5	101.5	106.5	20	122
100	42.5	106.5	59.5	128.5
122	137	158.5	33	87
97	54	246.5	16.5	131.5
88.5	64	213.5	109	182.5
43.5	57.5	141.5	204	123.5
74.5	62.5	112.5	85.5	90
61.5	105	87	112	147
62.5	205.5	65	168	232
93	106	68	178	47
127.5	246	126.5	97.5	91.5
127	210	76.5	88	72.5
142	274.5	281.5	107.5	185.5
40	187	93	99	95
108	222	181	59	64.5
153.5	45.5	107	79	78
	253.5	122	56.5	133.5
112	213.5	97	133.5	93.5
115	261.5	177	94	33
78.5	283.5	132.5	63.5	40
119.5	92	172.5	126	176.5
59	129.5	74.5	54	115.5
89.5	102	153.5	73	98.5
157	169		177	188.5
95	68		86.5	92.5
38	213		105.5	89.5
43	158			139
	157			109
	96.5			89
				132
				157.5
				176.5
				42
				107.5

## Sheet: Figure 3d
CTRL	CCCP	Oligo/AA	HBSS	Rapamycin
92.5	185.5	95.5	168.5	169.5
104	144.5	154.5	172.5	200.5
79	181	174.5	116	266
58.5	61.5	127.5	153	319.5
53.5	63	215	165.5	158.5
180.5	74.5	205.5	135.5	104
119.5	63.5	157	202	98.5
62	145.5	112	199.5	85.5
74	308.5	86	54	187
68	109.5	241	279.5	90.5
232.5	136.5	195	284	80
242.5	69	99.5	113	225.5
224.5	69	128.5	146.5	168.5
119	180.5	133.5	103	85.5
171.5	136	116.5	105.5	138
120	45	77.5	204	124
147.5	27.5	250.5	174	90.5
184.5	231	206	156	124.5
88	260.5	71	154.5	84
241.5	161	48.5	62	85.5
150.5	140.5	78.5	176.5	80
122.5	53.5	110	62.5	72.5
164.5	111	182	94	115.5
96.5	71	78.5	177.5	156
69.5	146	93.5	251.5	196.5
70	135	76.5	94	87.5
65.5	247	202.5	162	52.5
191	123	56.5	93	164.5
112.5	315.5	107.5	90.5	80.5
142.5	185	114.5	69.5	74.5
70.5	223	213	30	60.5
70.5	303.5			175
177	134.5			194
90	174.5			57
124	215.5			34.5
	202.5			132.5

## Sheet: Figure 4b
Mock	SPLICSS	SPLICSL
24.4	17.48	33
47.86	36.3	34.93
40.12	36.23	57.13
68.98	53.15	69.81
67.97	58.39	75.84
69.14	59.68	64.89
76.9	61.22	71.47
73.91	66.2	82.83
81.71	75.08	71.25
75.84	67.11	78.36
85.93	71.94	77.11
87.83	85.8	85.38
11.97	20.43	32.02
33.43	28.23	39.82
34.12	34.93	56.46
69.1	52.04	66.05
60.22	54.86	71.62
69.28	64.14	80.41
64.03	59.4	70.14
76.83	61.18	86.24
71.61	69.33	90.63
70.08	76.72	83.54
76.58	74.98	77.93
83.8	94.98	106.36
33.52	52.15	38.96
47.8	43.52	43.65
61.29	51.09	63.69
77.76	65.4	88.94
74.21	60.88	71.03
83.66	67.62	72.95
79.95	68.76	76.39
71.57	67.71	86.61
87.16	85.39	88.67
90.97	84.13	85.98
93.52	71.54	81.59
36.46	77.36	91.9
53.66	35.13	44.68
56.53	46.51	42.21
77.96	65.49	76.18
61.99	69.89	89.78
71.19	61.27	70.47
73.78	73.41	74.89
65.9	72.66	83.41
82.77	69.18	92.91
85.93	85.29	87.12
99.59	78.41	107.06
	86.25	90.59
	91.93	85.21

[truncated: 25 more sheets: Figure 4d, Figure 4f, Figure 4i, Figure 4j, Figure 4l, Figure 4n, Figure 4p, Figure 4r, Figure 5b, Figure 5d, Figure 5f, Figure 6b, Figure 6d, Figure 6f, Figure 6h, Figure 6j, Figure 6k, Figure 7b, Figure 7d, Figure 8b …]
